# Supplementary material for: Nanopore-Sequencing Metabarcoding for Identification of Phytopathogenic and Endophytic Fungi in Olive (Olea europaea) Twigs
Source: J Fungi (Basel). 2023 Nov 18;9(11):1119. doi: 10.3390/jof9111119 (PMC10672464; doi:10.3390/jof9111119)
Supplement: Supplementary file 1 [file jof-09-01119-s001.zip]

Archive with 5 entries (5 files):
- Supplementary Figure S1.jpg
- Supplementary Figure S2.jpg
- Supplementary Figure S3.png
- Supplementary Figure S4.png
- Supplementary Figure S5.jpg
